# Supplementary material for: Tetrandrine Citrate Suppresses Breast Cancer via Depletion of Glutathione Peroxidase 4 and Activation of Nuclear Receptor Coactivator 4-Mediated Ferritinophagy
Source: Front Pharmacol. 2022 May 9;13:820593. doi: 10.3389/fphar.2022.820593 (PMC9124810; doi:10.3389/fphar.2022.820593)
Supplement: Supplementary file 3 [file Table1.XLSX]

## Sheet: 1A
MCF7	Cell Viability				MDA-MB-231	Cell Viability
1A
DMSO	0.458	0.679	0.685		DMSO	0.697	0.665	0.904
Erastin	0.373	0.581	0.635		Erastin	0.474	0.456	0.697
Erastin+Fer-1	0.48	0.766	0.701		Erastin+Fer-1	0.605	0.624	0.749
	1	1	1			1	1	1
	0.81441	0.85567	0.927007	0.0150532		0.680057	0.685714	0.771018	0.00061265
	1.04803	1.12813	1.02336	0.0116796		0.868006	0.938346	0.82854	0.0189053
1A
DMSO	0.414	0.604	0.675		DMSO	0.818	0.878	0.732
RSL3	0.365	0.523	0.548		RSL3	0.574	0.473	0.503
RSL3+Fer-1	0.453	0.596	0.666		RSL3+Fer-1	0.892	0.697	0.719
	1	1	1			1	1	1
	0.881643	0.865894	0.811852	0.00225224		0.701711	0.538724	0.687158	0.00235824
	1.0942	0.986755	0.986667	0.0151915		1.09046	0.79385	0.98224	0.0363719

## Sheet: 1B
MDA
	MDA content = (measured OD value blank OD value) / (standard OD value blank OD value) * standard concentration / protein concentration of sample to be tested
	The concentration of standard is 10nmol / ml
		Determination of OD value	Comparison OD value	Standard OD value	Protein concentration of sample to be tested		MDA content
MCF7	DMSO1	0.059	0.049	0.123	0.948		1.42548
	DMSO2	0.059	0.048	0.123	0.948		1.54712
	DMSO3	0.059	0.048	0.123	0.948		1.54712
	Erastin1	0.076	0.048	0.123	0.702		5.31814
	Erastin2	0.076	0.048	0.123	0.705		5.29551
	Erastin3	0.077	0.048	0.123	0.708		5.46139
	E+Fer-1-1	0.065	0.048	0.123	0.695		3.26139
	E+Fer-1-2	0.065	0.048	0.123	0.701		2.85307
	E+Fer-1-3	0.063	0.048	0.123	0.065		2.86533
	DMSO1	0.059	0.049	0.123	0.948		1.42548
	DMSO2	0.059	0.048	0.123	0.948		1.54712
	DMSO3	0.059	0.048	0.123	0.948		1.54712
	RSL3-1	0.067	0.048	0.123	0.711		3.56306
	RSL3-2	0.071	0.048	0.123	0.711		4.31317
	RSL3-3	0.069	0.048	0.123	0.711		3.93812
	R+Fer-1-1	0.059	0.048	0.123	0.855		1.66342
	R+Fer-1-2	0.058	0.048	0.123	0.855		1.55945
	R+Fer-1-3	0.059	0.048	0.123	0.855		1.66342
MDA-MB-231		Determination of OD value	Comparison OD value	Standard OD value	Protein concentration of sample to be tested		MDA content
	DMSO1	0.049	0.048	0.124	0.314		0.419041
	DMSO2	0.049	0.048	0.124	0.327		0.402382
	DMSO3	0.049	0.048	0.124	0.3205		0.410543
	Erastin1	0.052	0.049	0.124	0.311		1.28617
	Erastin2	0.052	0.049	0.124	0.309		1.2945
	Erastin3	0.052	0.049	0.124	0.31		1.29032
	E+Fer-1-1	0.049	0.048	0.123	0.314		0.424628
	E+Fer-1-2	0.049	0.048	0.123	0.329		0.405268
	E+Fer-1-3	0.049	0.048	0.123	0.3215		0.414723
	DMSO1	0.049	0.048	0.124	0.314		0.419041
	DMSO2	0.049	0.048	0.124	0.327		0.402382
	DMSO3	0.049	0.048	0.124	0.3205		0.410543
	RSL3-1	0.062	0.049	0.124	0.31		5.5914
	RSL3-2	0.062	0.049	0.124	0.3075		5.63686
	RSL3-3	0.062	0.049	0.124	0.305		5.68306
	R+Fer-1-1	0.052	0.048	0.122	0.301		1.79582
	R+Fer-1-2	0.052	0.048	0.122	0.324		1.66834
	R+Fer-1-3	0.052	0.048	0.122	0.3125		1.72973

## Sheet: 1C
GSH
GSH-Px enzyme activity in tissue = non enzyme tube OD value - enzyme tube OD value / standard tube OD value - blank tube OD value * 20 * 5 / 15 / (40 * sample protein content)
MCF7	Non enzyme tube OD value	Enzyme tube OD value	Pro sample	Standard OD value	Blank OD value	GSH
DMSO	0.363	0.2	0.051	0.16	0.0733333	6.1463
	0.363	0.196	0.051	0.16	0.0733333	6.29713
	0.363	0.199	0.051	0.16	0.0733333	6.17144
Erastin	0.354	0.214	0.0515	0.16	0.0733333	5.22778
	0.354	0.211	0.0515	0.16	0.0733333	5.33981
	0.354	0.205	0.0515	0.16	0.0733333	5.56385
E+F	0.38	0.221	0.049	0.16	0.0733333	6.24019
	0.38	0.219	0.049	0.16	0.0733333	6.31868
	0.38	0.214	0.049	0.16	0.0733333	6.51491
RSL3	0.300333	0.189667	0.0515	0.16	0.0733333	4.13244
	0.302	0.192	0.052	0.16	0.0733333	4.06805
	0.3	0.191	0.052	0.16	0.0733333	4.03107
R+F	0.347333	0.222667	0.052	0.16	0.0733333	4.61045
	0.36	0.226	0.052	0.16	0.0733333	4.95562
	0.348	0.224	0.052	0.16	0.0733333	4.5858
MDA-MB-231
DMSO	0.337	0.283	0.046	0.16	0.0733333	2.25753
	0.346	0.283	0.046	0.16	0.0733333	2.63378
	0.339	0.283	0.046	0.16	0.0733333	2.34114
Erastin	0.306	0.29	0.0445	0.16	0.0733333	0.691443
	0.307	0.295	0.045	0.16	0.0733333	0.512821
	0.305	0.291	0.045	0.16	0.0733333	0.598291
E+F	0.334	0.304333	0.0455	0.16	0.0733333	1.25387
	0.35	0.309	0.046	0.16	0.0733333	1.71405
	0.343	0.304	0.046	0.16	0.0733333	1.63043
RSL3	0.329	0.321	0.0455	0.16	0.0733333	0.338123
	0.33	0.322	0.045	0.16	0.0733333	0.34188
	0.328	0.321	0.045	0.16	0.0733333	0.299145
R+F	0.325333	0.288	0.0435	0.16	0.0733333	1.65046
	0.343	0.3	0.043	0.16	0.0733333	1.92308
	0.316	0.284	0.043	0.16	0.0733333	1.43113

## Sheet: 1D
Fe
	Calculation of ferrous ion content in tissue = sample OD value blank OD value / standard OD value blank OD value * 35.8/protein concentration of sample to be tested
MCF7	Sample OD value	Blank OD value	Standard OD value	Protein concentration of sample to be tested	Fe	MDA-MB-231	Sample OD value	Blank OD value	Standard OD value	Protein concentration of sample to be tested	Fe
DMSO	0.046	0.0405	2.212	1.497	0.0605709	DMSO	0.047	0.0405	2.212	0.812	0.131972
	0.046	0.0405	2.212	1.555	0.0583117		0.048	0.0405	2.212	0.812	0.152275
	0.046	0.0405	2.212	1.555	0.0583117		0.04375	0.0405	2.212	0.812	0.142123
Erastin	0.049	0.0405	2.212	1.484	0.0944296	Erastin	0.047	0.0405	2.212	0.691	0.155081
	0.047	0.0405	2.212	1.484	0.0722109		0.051	0.0405	2.212	0.74	0.233927
	0.049	0.0405	2.212	1.593	0.0879683		0.049	0.0405	2.212	0.7155	0.195854
E+F	0.046	0.0405	2.212	1.533	0.0539827	E+F	0.046	0.0405	2.212	0.684	0.132565
	0.048	0.0405	2.212	1.651	0.0701742		0.046	0.0405	2.212	0.686	0.132179
	0.046	0.0405	2.212	1.592	0.0569564		0.046	0.0405	2.212	0.688	0.131795
RSL3	0.048	0.0405	2.212	1.643	0.075257	R	0.048	0.0405	2.212	0.726	0.170313
	0.047	0.0405	2.212	1.731	0.0652227		0.048	0.0405	2.212	0.691	0.17894
	0.048	0.0405	2.212	1.731	0.0714311		0.048	0.0405	2.212	0.7085	0.17452
R+F	0.047	0.0405	2.212	1.627	0.0658641	R+F	0.045	0.0405	2.212	0.665	0.111561
	0.047	0.0405	2.212	1.787	0.059967		0.045	0.0405	2.212	0.684	0.108462
	0.047	0.0405	2.212	1.707	0.0627774		0.047	0.0405	2.212	0.684	0.156668

## Sheet: 2A2B
MCF7
0uM	0.713	0.714	0.694
3.125uM	1.002	1.014	0.988
6.25uM	0.947	0.936	0.978
12.5uM	1.007	1.022	1.087
25uM	0.231	0.338	0.335
50uM	0.066	0.106	0.092
100uM	0.05	0.055	0.044
MDA-MB-231(IC50)
0um	1.258	1.073	1.396
0.5um	1.162	0.999	1.021
1um	1.001	1.058	0.962
2um	0.91	0.933	0.896
5um	0.78	0.8	0.649
10um	0.679	0.57	0.662
20um	0.37	0.413	0.379
30um	0.329	0.354	0.33

## Sheet: 2C2D
MCF7		Con				10μM				20μM
	0h	0.581	0.803	0.628		0.591	0.619	0.718		0.718	0.556	0.634
	12h	0.927	0.858	0.881	0.91	1.274	1.222	1.291	1.136	0.65	0.566	0.654	0.617
	24h	1.304	1.304	1.314		1.861	1.777	1.826		0.562	0.507	0.519
	48h	2.272	2.353	2.226	2.222	2.138	1.626	2.33		0.369	0.352	0.367	0.33
MDA-MB-231
	0 h	0.338	0.419	0.39		0.328	0.458	0.488		0.488	0.439	0.639
	12 h	0.563	0.569	0.582	0.6	0.359	0.397	0.335		0.079	0.098	0.08	0.074	0.103	0.074	0.084	0.095
	24 h	0.922	0.837	0.83		0.545	0.504	0.535		0.131	0.081	0.077	0.089	0.093	0.137	0.09	0.093
	48 h	1.715	1.62	1.6	1.711	0.974	0.929	1.02	0.911	0.105	0.123	0.155	0.114	0.117	0.118

## Sheet: 2E
Conl	TetC
162	97
167	96
180	124

## Sheet: 2F
Con	TetC
5.24	47.14
9.62	47.26
9.62	41.13

## Sheet: 3A3B
	MCF7
	DMSO	DMSO	Fer-1	Z-VAD-FMK	Nec-1	3-MA
	7.1236	56.3342	35.541	51.0204	44.7824	51.367
	1.69426	55.0635	30.5737	47.9014	46.5152	47.0928
	0	55.0635	21.9099	48.248	52.7532	44.6669
	MDA-MB-231
	DMSO	DMSO	Fer-1	Z-VAD-FMK	Nec-1	3-MA
	0	66.2575	36.8737	55.3607	46.0421	47.9208
	2.45491	67.2345	33.7174	48.2966	48.8978	44.7645
	7.11423	59.1934	39.0531	53.0311	46.0421	51.3026
MDA-MB-231									Cell death
CON	1.458	1.298	1.236	1.33067	1.09569	0.975451	0.928858	1	-0.0956914	0.0245491	0.0711423
TET	0.449	0.436	0.543		0.337425	0.327655	0.408066		0.662575	0.672345	0.591934
TET+Fer	0.84	0.882	0.811		0.631263	0.662826	0.609469		0.368737	0.337174	0.390531
TET+ZVAD	0.594	0.688	0.625		0.446393	0.517034	0.469689		0.553607	0.482966	0.530311
TET+Nec-1	0.718	0.68	0.718		0.539579	0.511022	0.539579		0.460421	0.488978	0.460421
TET+3-MA	0.693	0.735	0.648		0.520792	0.552355	0.486974		0.479208	0.447645	0.513026
								100
									-9.56914	2.45491	7.11423	CON
									66.2575	67.2345	59.1934	TET
									36.8737	33.7174	39.0531	TET+Fer
									55.3607	48.2966	53.0311	TET+ZVAD
									46.0421	48.8978	46.0421	TET+Nec-1
									47.9208	44.7645	51.3026	TET+3-MA
MCF7
CON	0.804	0.851	0.942	0.865667	0.928764	0.983057	1.08818	1	0.071236	0.0169426	-0.0881787
SOD-TET	0.378	0.389	0.389		0.436658	0.449365	0.449365		0.563342	0.550635	0.550635
SOD-TET+Fer-1	0.558	0.601	0.676		0.64459	0.694263	0.780901		0.35541	0.305737	0.219099
SOD-TET+ZVAD	0.424	0.451	0.448		0.489796	0.520986	0.51752		0.510204	0.479014	0.48248
SOD-TET+Nec-1	0.478	0.463	0.409		0.552176	0.534848	0.472468		0.447824	0.465152	0.527532
SOD-TET+3-MA	0.421	0.458	0.479		0.48633	0.529072	0.553331		0.51367	0.470928	0.446669
								100
									7.1236	1.69426	-8.81787
									56.3342	55.0635	55.0635	3.23063e-05
									35.541	30.5737	21.9099	0.000383141
									51.0204	47.9014	48.248	0.354387
									44.7824	46.5152	52.7532	0.812502
									51.367	47.0928	44.6669	0.265733

## Sheet: 3C
MCF7-Ptgs2		MCF7-CON	MCF7-CON	MCF7-CON	MCF7-TetC	MCF7-TetC	MCF7-TetC
	Ptgs2	23.225	23.875	24.07	19.14	19.265	19.505
	GAPDH	14.565	14.545	14.01	15.28	14.7	15.28
	∆Ct	8.66	9.33	10.06	3.86	4.565	4.225
		9.35
	-∆∆Ct	0.69	0.02	-0.71	5.49	4.785	5.125
	2-∆∆Ct	1.61328	1.01396	0.61132	44.9422	27.5695	34.8962
	Mean	1.07952
		1.49444	0.939268	0.566288	41.6316	25.5386	32.3257
	Result	1			33.1653
	SD	0.467049			8.0793
	P value	0.00233346
		CON-1	CON-2	CON-3	TetC	TetC	TetC	TetC	TetC	TetC	TetC	TetC
MDA-MB-231	Ptgs2	25.315	24.98	25.12	22.815	22.87	22.58	23.095	22.52	22.82	22.96	22.65
	GAPDH	15.185	14.335	14.84	15.04	14.985	14.9	15.34	15.075	14.98	15.485	14.92
	∆Ct	10.13	10.645	10.28	7.775	7.885	7.68	7.755	7.445	7.84	7.475	7.73
		10.3517
	-∆∆Ct	0.221667	-0.293333	0.0716667	2.57667	2.46667	2.67167	2.59667	2.90667	2.51167	2.87667	2.62167
	2-∆∆Ct	1.16608	0.816014	1.05093	5.9656	5.52765	6.37165	6.04887	7.49884	5.70279	7.34451	6.15461
	Mean	1.01101
		1.15338	0.807129	1.03949	5.90064	5.46746	6.30227	5.98301	7.41719	5.64069	7.26454	6.08759
	Result	1
	SD	0.176472			0.716856
	P value	6.78352e-07

[truncated: 13 more sheets: 3D, 3E, 3F, 4B4C, 4E4F, 5A, 5B, 5C, 5D, 6A, 6B, 6C, 6D]
